# Supplementary material for: Quinoxaline-based anti-schistosomal compounds have potent anti-plasmodial activity
Source: PLoS Pathog. 2025 Feb 3;21(2):e1012216. doi: 10.1371/journal.ppat.1012216 (PMC11809919; doi:10.1371/journal.ppat.1012216)
Supplement: S1 Table — (XLSX) [file ppat.1012216.s009.xlsx]

## Sheet: Sheet1
S1 Table: Compound information
Compound name	SMILES	MW
22	Clc1cc(ccc1Cl)Nc1nc2ccc(cc2nc1Nc1ccc(c(c1)Cl)Cl)[N+](=O)[O-]	495.15
25	Clc1cccc(c1)Nc1nc2cc(ccc2nc1Nc1cccc(c1)Cl)[N+](=O)[O-]	426.26
32	[O-][N+](=O)c1ccc2c(c1)nc(c(n2)Nc1ccc(c(c1)C(F)(F)F)F)Nc1ccc(c(c1)C(F)(F)F)F	529.34
26	Clc1ccc(cc1)Nc1nc2cc(ccc2nc1Nc1ccc(cc1)Cl)[N+](=O)[O-]	426.26
30	[O-][N+](=O)c1ccc2c(c1)nc(c(n2)Nc1cccc(c1)C(F)(F)F)Nc1cccc(c1)C(F)(F)F	493.7
33	Fc1ccc(cc1Nc1nc2cc(ccc2nc1Nc1cc(ccc1F)C(F)(F)F)[N+](=O)[O-])C(F)(F)F	529.34
37	[O-][N+](=O)c1ccc2c(c1)nc(c(n2)NCCc1ccccc1)NCCc1ccccc1	413.48
35	COc1ccc(cc1C(F)(F)F)Nc1nc2cc(ccc2nc1Nc1ccc(c(c1)C(F)(F)F)OC)[N+](=O)[O-]	553.42
22c	ClC(C=C1)=C(Cl)C=C1NC2=NC3=CC(NC(C)=O)=CC=C3N=C2NC4=CC=C(Cl)C(Cl)=C4	507.2
31	[O-][N+](=O)c1ccc2c(c1)nc(c(n2)Nc1ccc(cc1)C(F)(F)F)Nc1ccc(cc1)C(F)(F)F	493.37
22f	O=C(c1ccco1)Nc1ccc2c(c1)nc(c(n2)Nc1ccc(c(c1)Cl)Cl)Nc1ccc(c(c1)Cl)Cl	559.23
MMV665794	C1=CC=C2C(=C1)N=C(C(=N2)NC3=CC=CC(=C3)C(F)(F)F)NC4=CC=CC(=C4)C(F)(F)F	448.4
MMV007224	C1=CC=C2C(=C1)N=C(C(=N2)NC3=CC=C(C=C3)Br)NC4=CC=C(C=C4)Br	470.2
BQR695	CNC(=O)CNC1=CN=C2C=CC(=CC2=N1)C3=CC(=C(C=C3)OC)OC	352.4
