# Supplementary material for: Quinoxaline-based anti-schistosomal compounds have potent anti-plasmodial activity
Source: PLoS Pathog. 2025 Feb 3;21(2):e1012216. doi: 10.1371/journal.ppat.1012216 (PMC11809919; doi:10.1371/journal.ppat.1012216)
Supplement: S2 Table — (XLSX) [file ppat.1012216.s010.xlsx]

## Sheet: Sheet1
S2 Table: Activity against Plasmodium and schistosomula
	Activity on Plasmodium					Activity on schistosomula *						HepG2 cells*
Compound	IC50 Dd2 (nM)	Std Dev.	IC50 3D7 (nM)	Std Dev		72 h -phenotype EC50 (µM)	95% CI	Motility EC50 (µM)	95% CI	Average EC50 (µM)		24 h CC50 (µM)	95% CI	72 h CC50 (µM)	95% CI
22	32.4	2.69537	21.9	0.814269		0.47	0.22-0.72	0.42	0.13 - 0.71	0.44		7.4	4.30-10.49	0.26	0.12-0.40
22c	181	7.84177	79	1.01869		3.04	2.17-3.91	2.79	1.42 - 4.15	2.91		8.6	7.38-9.83	4.59	2.91-6.26
22f	381.9	10.5	287.2	3.31512		1.91	0.67-3.14	2	0.68 - 3.31	1.95		14.84	10.25-19.43	5.69	5.34-6.03
25	63.35	3.28939	57.7	9.44381		1.22	0.54-1.90	1.3	0.83 - 2.09	1.26		6.76	5.33-8.19	0.58	0.39-0.76
26	36.8	1.70136	29.9	1.20112		0.42	0.38-0.46	0.39	0.13 - 0.66	0.41		13.05	9.17-16.93	0.13	0.05-0.20
30	22	2.37643	13.4	1.35636		0.34	0.25-0.43	0.43	0.15-0.70	0.38		5.85	3.33-8.37	0.9	0.42-1.38
31	14	1.47602	9.7	0.23284		0.34	0.21-0.52	0.28	0.23 - 0.31	0.31		8.8	6.96-10.64	0.08	0.073-0.084
32	27.8	6.56233	16.6	1.04261		0.89	0.39-1.39	0.54	0.01 - 0.99	0.72		7.75	6.67-8.46	0.67	0.197-1.146
33	7.1	2.52564	4.5	0.0177764		0.15	0.03-0.27	0.15	0.00 - 0.30	0.15		27.52	24.37-30.67	0.1	0.05-0.15
35	112	13.3443	57.8	0.500533		0.63	0.52-0.74	0.69	0.60 - 0.78	0.66		5.64	3.17-8.12	0.43	0.10-0.76
37	264	22.0527	220	4.86758		2.2	1.92-2.48	1.47	1.32 - 1.64	1.84		4.4	3.72-5.09	4.52	4.39-4.66
* Data on activity against schistosomula and HepG2 from Padalino et al. (https://doi.org/10.1016/j.ejmech.2021.113823)
