# Supplementary material for: Quinoxaline-based anti-schistosomal compounds have potent anti-plasmodial activity
Source: PLoS Pathog. 2025 Feb 3;21(2):e1012216. doi: 10.1371/journal.ppat.1012216 (PMC11809919; doi:10.1371/journal.ppat.1012216)
Supplement: S3 Table — (XLSX) [file ppat.1012216.s011.xlsx]

## Sheet: Sheet1
S3 Table: Lipinski's rule of five criteria
	Ro5 Descriptors (and rule criteria)
	NROTB	HBA	HBD	cLogP	MW	Lipinski’s violations
Compound IDs	(<10)	(<10)	(<5)	(≤5)	(<500)	≤1
22	5	4	2	5.48	495.15	1
22c	6	3	3	5.55	493.17	1
22f	7	4	3	6.12	559.23	2
25	5	4	2	4.48	426.26	1
26	5	4	2	4.43	426.26	1
30	7	10	2	5.38	493.36	1
31	7	10	2	5.38	493.36	1
32	7	12	2	5.99	529.34	2
33	7	12	2	6.04	529.34	2
35	9	12	2	5.27	553.41	1
37	9	4	2	4.03	413.47	0
Abbreviations - NROTB: Number of rotatable bonds; HBA: Hydrogen bond acceptors (O plus N atoms); HBD: Hydrogen bond acceptors (OH plus NH count); cLogP: calculated partition coefficient between n-octanol and water; MW: Molecule weight.
Structural isomers, therefore, very similar/identical properties related to chemical structure (highlighted by the same color)
