# Supplementary material for: Quinoxaline-based anti-schistosomal compounds have potent anti-plasmodial activity
Source: PLoS Pathog. 2025 Feb 3;21(2):e1012216. doi: 10.1371/journal.ppat.1012216 (PMC11809919; doi:10.1371/journal.ppat.1012216)
Supplement: S4 Table — (XLSX) [file ppat.1012216.s012.xlsx]

## Sheet: Sheet1
S4 Table: Prediction of ADME properties
	Compound ADME Predictions										Recognised ADME Guidelines
Compound IDs	QPlogPo/w	QPlogHERG	QPPCaco	QPlogBB	QPPMDCK	QPlogKp	QPlogKhsa	Percent Human Oral Absorption		Property or Descriptor	Description	Range or recommended values
22	6.044	-6.958	661.196	-0.492	8433.66	-2.06	1.036	100		QPlogPo/w	Predicted octanol/water partition coefficient.	–2.0 – 6.5
22c	5.405	-7.115	548.318	-0.623	6872.63	-2.208	0.763	94.659		QPlogHERG	Predicted IC50 value for blockage of HERG K+ channels.	concern below -5
22f	6.497	-7.772	1093.88	-0.346	10000	-1.144	1.028	93.463		QPPCaco	Predicted apparent Caco-2 cell permeability in nm/sec. Caco-2 cells are a model for the gut-blood barrier. QikProp predictions, are for non-active transport.	<25 poor, >500 great
25	5.167	-7.157	646.012	-0.757	1853.89	-1.811	0.82	94.541		QPlogBB	Predicted brain/blood partition coefficient	–3.0 – 1.2
26	5.179	-7.164	662.201	-0.743	1923.05	-1.788	0.82	94.799		QPPMDCK	Predicted apparent MDCK cell permeability in nm/sec. MDCK cells are considered to be a good mimic for the bloodbrain barrier. QikProp predictions are for non-active transport.	<25 poor, >500 great
30	6.082	-6.964	664.735	-0.545	5278.65	-1.93	1.098	100		QPlogKp	Predicted skin permeability, log Kp.	–8.0 – –1.0
31	6.187	-7.208	637.469	-0.582	6091.78	-1.96	1.12	100		QPlogKhsa	Prediction of binding to human serum albumin.	–1.5 – 1.5
32	6.412	-6.766	673.833	-0.397	10000	-2.09	1.163	89.201		PercentHuman-OralAbsorption	Predicted human oral absorption on 0 to 100% scale. The	>80% is high, <25% is poor
33	6.463	-6.6	721.008	-0.317	10000	-2.078	1.167	90.022
35	6.393	-6.946	663.306	-0.777	4762.34	-2.051	1.176	88.967
37	5.56	-7.678	619.604	-1.412	294.883	-1.223	1.021	96.518
