# Supplementary material for: Quinoxaline-based anti-schistosomal compounds have potent anti-plasmodial activity
Source: PLoS Pathog. 2025 Feb 3;21(2):e1012216. doi: 10.1371/journal.ppat.1012216 (PMC11809919; doi:10.1371/journal.ppat.1012216)
Supplement: S5 Table — (XLSX) [file ppat.1012216.s013.xlsx]

## Sheet: Sheet1
S5 Table: Single-nucleotide variants from compound 22-selected clones
QRP1 (PF3D7_1359900) is highlighted in yellow														Allelic Balance (ratio derived from AD calculated by alt / (ref+alt))									Allele Depth									Depth									Genotype
CHROM	POS	REF	ALT	mutation in	EFFECT	IMPACT	AMINO_ACID_CHANGE	CODON_CHANGE	EXON	FUNCTIONAL_CLASS	GENE_NAME	TRANSCRIPT	DESCRIPTION	PolD parent	Clone 1.1	Clone 1.2	Clone 1.3	Clone 1.4	Clone 2.1	Clone 2.2	Clone 2.3	Clone 2.4	PolD parent	Clone 1.1	Clone 1.2	Clone 1.3	Clone 1.4	Clone 2.1	Clone 2.2	Clone 2.3	Clone 2.4	PolD parent	Clone 1.1	Clone 1.2	Clone 1.3	Clone 1.4	Clone 2.1	Clone 2.2	Clone 2.3	Clone 2.4	PolD parent	Clone 1.1	Clone 1.2	Clone 1.3	Clone 1.4	Clone 2.1	Clone 2.2	Clone 2.3	Clone 2.4
Pf3D7_13_v3	2398000	G	T	Clone 1.1, Clone 1.2, Clone 1.3, Clone 2.1, Clone 2.2, Clone 2.3, Clone 2.4,	NON_SYNONYMOUS_CODING	MODERATE	R676I	aGa/aTa	1	MISSENSE	PF3D7_1359900	PF3D7_1359900.1	conserved Plasmodium membrane protein, unknown function	0	1	1	1	0	1	1	1	1	14,0	0,30	0,26	0,30	25,0	0,29	0,20	0,21	0,31	14	30	26	30	25	29	20	21	31	G	T	T	T	G	T	T	T	T
Pf3D7_01_v3	331362	G	A	Clone 2.1, Clone 2.2, Clone 2.3, Clone 2.4	NON_SYNONYMOUS_CODING	MODERATE	D209N	Gat/Aat	1	MISSENSE	PF3D7_0108100	PF3D7_0108100.1	conserved protein, unknown function	0	0	0	0	0	1	1	1	1	14,0	12,0	16,0	22,0	14,0	0,39	0,21	0,26	0,28	14	12	16	22	14	39	21	26	28	G	G	G	G	G	A	A	A	A
Pf3D7_02_v3	656466	G	A	Clone 2.1, Clone 2.2, Clone 2.3, Clone 2.4	NON_SYNONYMOUS_CODING	MODERATE	S47F	tCt/tTt	3	MISSENSE	PF3D7_0215900	PF3D7_0215900.1	palmitoyltransferase DHHC11, putative	0	0	0	0	0	1	1	1	1	17,0	15,0	19,0	19,0	30,0	0,27	0,23	0,35	0,23	17	15	19	19	30	27	23	37	23	G	G	G	G	G	A	A	A	A
Pf3D7_05_v3	756661	T	C	Clone 2.1, Clone 2.2, Clone 2.3, Clone 2.4	NON_SYNONYMOUS_CODING	MODERATE	S1122P	Tca/Cca	1	MISSENSE	PF3D7_0518100	PF3D7_0518100.1	protein AMR2	0	0	0	0	0	1	1	1	1	20,0	19,0	18,0	29,0	27,0	0,31	0,35	0,25	0,40	20	19	18	29	27	31	35	25	40	T	T	T	T	T	C	C	C	C
Pf3D7_07_v3	802354	C	A	Clone 2.1, Clone 2.2, Clone 2.3, Clone 2.4	STOP_GAINED	HIGH	G750*	Gga/Tga	2	NONSENSE	PF3D7_0718100	PF3D7_0718100.1	exported serine/threonine protein kinase	0	0	0	0	0	1	1	1	1	15,0	14,0	17,0	13,0	20,0	0,25	0,25	0,24	0,31	15	14	17	13	20	25	25	24	31	C	C	C	C	C	A	A	A	A
Pf3D7_08_v3	153506	C	T	Clone 2.1, Clone 2.2, Clone 2.3, Clone 2.4	NON_SYNONYMOUS_CODING	MODERATE	D2055N	Gat/Aat	1	MISSENSE	PF3D7_0802100	PF3D7_0802100.1	AP2 domain transcription factor, putative	0	0	0	0	0	1	1	1	1	26,0	21,0	20,0	23,0	17,0	0,45	0,46	0,28	0,58	26	21	20	23	17	45	46	28	58	C	C	C	C	C	T	T	T	T
Pf3D7_09_v3	589276	A	T	Clone 2.1, Clone 2.2, Clone 2.3, Clone 2.4	NON_SYNONYMOUS_CODING	MODERATE	K5M	aAg/aTg	1	MISSENSE	PF3D7_0913700	PF3D7_0913700.1	conserved Plasmodium protein, unknown function	0	0	0	0	0	1	1	1	1	15,0	8,0	16,0	10,0	14,0	0,9	0,4	0,13	0,10	15	8	16	10	14	9	4	13	10	A	A	A	A	A	T	T	T	T
Pf3D7_09_v3	940376	C	T	Clone 2.1, Clone 2.2, Clone 2.3, Clone 2.4	NON_SYNONYMOUS_CODING	MODERATE	R71K	aGa/aAa	1	MISSENSE	PF3D7_0923000	PF3D7_0923000.1	DNA-directed RNA polymerase II subunit RPB3, putative	0	0	0	0	0	1	1	1	1	14,0	16,0	17,0	22,0	22,0	0,20	0,22	0,23	0,16	14	16	17	22	22	20	22	23	16	C	C	C	C	C	T	T	T	T
Pf3D7_14_v3	1172342	G	T	Clone 2.1, Clone 2.2, Clone 2.3, Clone 2.4	NON_SYNONYMOUS_CODING	MODERATE	R505I	aGa/aTa	1	MISSENSE	PF3D7_1429800	PF3D7_1429800.1	coatomer subunit beta, putative	0	0	0	0	0	1	1	1	1	19,0	21,0	18,0	10,0	25,0	0,33	0,25	0,19	0,35	19	21	18	10	25	33	25	19	35	G	G	G	G	G	T	T	T	T
Pf3D7_14_v3	1489777	G	A	Clone 2.1, Clone 2.2, Clone 2.3, Clone 2.4	NON_SYNONYMOUS_CODING	MODERATE	V358I	Gtt/Att	1	MISSENSE	PF3D7_1436500	PF3D7_1436500.1	GTP-binding protein, putative	0	0	0	0	0	1	1	1	1	15,0	7,0	10,0	10,0	10,0	0,46	0,25	0,22	0,29	15	7	10	10	10	46	25	22	29	G	G	G	G	G	A	A	A	A
Pf3D7_08_v3	182621	C	A	Clone 1.1, Clone 1.2, Clone 1.3	NON_SYNONYMOUS_CODING	MODERATE	S571Y	tCt/tAt	3	MISSENSE	PF3D7_0802600	PF3D7_0802600.1	adenylyl cyclase beta	0	1	1	1	0	0	0	0	0	19,0	0,36	0,34	0,33	12,0	10,0	16,0	15,0	9,0	19	36	34	33	12	10	16	15	9	C	A	A	A	C	C	C	C	C
Pf3D7_11_v3	302955	G	T	Clone 1.1, Clone 1.2, Clone 1.3	NON_SYNONYMOUS_CODING	MODERATE	S2778Y	tCt/tAt	1	MISSENSE	PF3D7_1107300	PF3D7_1107300.1	polyadenylate-binding protein-interacting protein 1, putative	0	1	1	1	0	0	0	0	0	20,0	0,33	0,18	0,35	21,0	21,0	18,0	10,0	12,0	20	33	18	35	21	21	18	10	12	G	T	T	T	G	G	G	G	G
Pf3D7_12_v3	933052	T	G	Clone 1.1, Clone 1.2, Clone 1.3	NON_SYNONYMOUS_CODING	MODERATE	F46V	Ttt/Gtt	1	MISSENSE	PF3D7_1223200	PF3D7_1223200.1	nucleus export protein BRR6, putative	0	1	1	1	0	0	0	0	0	20,0	0,34	0,19	0,13	22,0	15,0	11,0	9,0	9,0	20	34	19	13	22	15	11	9	9	T	G	G	G	T	T	T	T	T
Pf3D7_13_v3	865877	C	A	Clone 1.1, Clone 1.2, Clone 1.3	NON_SYNONYMOUS_CODING	MODERATE	R2060I	aGa/aTa	2	MISSENSE	PF3D7_1321100	PF3D7_1321100.1	protein kinase domain-containing protein, putative	0	1	1	1	0	0	0	0	0	4,0	0,26	0,35	0,34	4,0	5,0	5,0	4,0	6,0	4	26	35	34	4	5	5	4	6	C	A	A	A	C	C	C	C	C
Pf3D7_14_v3	684257	G	A	Clone 1.1, Clone 1.2, Clone 1.3	NON_SYNONYMOUS_CODING	MODERATE	E494K	Gaa/Aaa	1	MISSENSE	PF3D7_1416800	PF3D7_1416800.1	lysine--tRNA ligase, putative	0	1	1	1	0	0	0	0	0	21,0	0,30	0,33	0,23	24,0	9,0	11,0	7,0	11,0	21	30	33	23	24	9	11	7	11	G	A	A	A	G	G	G	G	G
Pf3D7_14_v3	1059517	C	A	Clone 1.1, Clone 1.2, Clone 1.3	NON_SYNONYMOUS_CODING	MODERATE	S1119Y	tCc/tAc	1	MISSENSE	PF3D7_1427100	PF3D7_1427100.1	lipase, putative	0	1	1	1	0	0	0	0	0	10,0	0,30	0,23	0,27	9,0	4,0	5,0	5,0	8,0	10	30	23	27	9	4	5	5	8	C	A	A	A	C	C	C	C	C
Pf3D7_03_v3	944150	T	G	Clone 1.1	NON_SYNONYMOUS_CODING	MODERATE	C536G	Tgt/Ggt	1	MISSENSE	PF3D7_0322400	PF3D7_0322400.1	regulator of initiation factor 2 (eIF2)	0	1	0	0	0	0	0	0	0	11,0	0,20	14,0	13,0	10,0	9,0	8,0	8,0	11,0	11	20	14	13	10	9	8	8	11	T	G	T	T	T	T	T	T	T
Pf3D7_04_v3	335651	C	A	Clone 1.4	NON_SYNONYMOUS_CODING	MODERATE	D2802Y	Gac/Tac	1	MISSENSE	PF3D7_0406500	PF3D7_0406500.1	NYN domain-containing protein, putative	0	0	0	0	1	0	0	0	0	11,0	5,0	14,0	12,0	0,33	8,0	13,0	11,0	13,0	11	5	14	12	33	8	13	11	13	C	C	C	C	A	C	C	C	C
Pf3D7_05_v3	223533	C	A	Clone 2.2	NON_SYNONYMOUS_CODING	MODERATE	H899N	Cat/Aat	1	MISSENSE	PF3D7_0505100	PF3D7_0505100.1	trafficking protein particle complex subunit 8, putative	0	0	0	0	0	0	1	0	0	13,0	19,0	19,0	16,0	16,0	11,0	0,25	6,0	16,0	13	19	19	16	16	11	25	6	16	C	C	C	C	C	C	A	C	C
Pf3D7_05_v3	863578	T	C	Clone 2.1	NON_SYNONYMOUS_CODING	MODERATE	N1083D	Aat/Gat	5	MISSENSE	PF3D7_0521100	PF3D7_0521100.1	conserved Plasmodium protein, unknown function	0	0	0	0	0	0.97561	0	0	0	14,0	20,0	19,0	24,0	17,0	1,40	14,0	18,0	19,0	14	20	19	24	17	41	14	18	19	T	T	T	T	T	C	T	T	T
Pf3D7_07_v3	959157	T	G	Clone 1.4	NON_SYNONYMOUS_CODING	MODERATE	E513A	gAa/gCa	1	MISSENSE	PF3D7_0722600	PF3D7_0722600.1	U3 small nucleolar RNA-associated protein 7, putative	0	0	0	0	0.96875	0	0	0	0	14,0	14,0	13,0	16,0	1,31	16,0	6,0	8,0	9,0	14	14	13	16	32	16	6	8	9	T	T	T	T	G	T	T	T	T
Pf3D7_08_v3	379429	G	A	Clone 1.2	NON_SYNONYMOUS_CODING	MODERATE	G410S	Ggt/Agt	2	MISSENSE	PF3D7_0807200	PF3D7_0807200.1	conserved Plasmodium membrane protein, unknown function	0	0	1	0	0	0	0	0	0	19,0	17,0	0,17	26,0	21,0	14,0	9,0	7,0	12,0	19	17	17	26	21	14	9	7	12	G	G	A	G	G	G	G	G	G
Pf3D7_09_v3	1278825	C	T	Clone 2.1	NON_SYNONYMOUS_CODING	MODERATE	L80F	Ctt/Ttt	5	MISSENSE	PF3D7_0932000	PF3D7_0932000.1	conserved Plasmodium protein, unknown function	0	0	0	0	0	0.888889	0	0	0	22,0	12,0	10,0	11,0	13,0	2,16	10,0	8,0	8,0	22	12	10	11	13	18	10	8	8	C	C	C	C	C	T	C	C	C
Pf3D7_11_v3	1478009	G	T	Clone 1.2	NON_SYNONYMOUS_CODING	MODERATE	D123Y	Gat/Tat	1	MISSENSE	PF3D7_1137700	PF3D7_1137700.1	calcium-binding protein, putative	0	0	1	0	0	0	0	0	0	8,0	7,0	0,34	8,0	12,0	6,0	5,0	4,0	6,0	8	7	34	8	12	6	5	4	6	G	G	T	G	G	G	G	G	G
Pf3D7_12_v3	553507	C	T	Clone 1.2	NON_SYNONYMOUS_CODING	MODERATE	R116K	aGa/aAa	1	MISSENSE	PF3D7_1212500	PF3D7_1212500.1	glycerol-3-phosphate 1-O-acyltransferase	0	0	1	0	0	0	0	0	0	10,0	15,0	0,27	20,0	23,0	11,0	9,0	10,0	11,0	10	15	27	20	23	11	9	10	11	C	C	T	C	C	C	C	C	C
Pf3D7_12_v3	1302200	C	T	Clone 1.2	NON_SYNONYMOUS_CODING	MODERATE	R802K	aGa/aAa	1	MISSENSE	PF3D7_1231600	PF3D7_1231600.1	pre-mRNA-splicing factor ATP-dependent RNA helicase PRP2, putative	0	0	1	0	0	0	0	0	0	20,0	18,0	0,27	17,0	20,0	16,0	11,0	6,0	15,0	20	18	27	17	20	16	11	6	15	C	C	T	C	C	C	C	C	C
Pf3D7_12_v3	1676270	A	G	Clone 1.4	NON_SYNONYMOUS_CODING	MODERATE	K5274E	Aaa/Gaa	1	MISSENSE	PF3D7_1239800	PF3D7_1239800.1	conserved Plasmodium protein, unknown function	0	0	0	0	0.875	0	0	0	0	13,0	13,0	16,0	15,0	4,28	9,0	10,0	7,0	18,0	13	13	16	15	32	9	10	7	18	A	A	A	A	G	A	A	A	A
Pf3D7_12_v3	2119371	C	T	Clone 2.2	NON_SYNONYMOUS_CODING	MODERATE	D705N	Gat/Aat	7	MISSENSE	PF3D7_1252100	PF3D7_1252100.1	rhoptry neck protein 3	0	0	0	0	0	0	1	0	0	15,0	14,0	11,0	17,0	11,0	23,0	0,44	10,0	16,0	15	14	11	17	11	23	44	10	16	C	C	C	C	C	C	T	C	C
Pf3D7_13_v3	1024001	G	A	Clone 1.3	NON_SYNONYMOUS_CODING	MODERATE	L897F	Ctt/Ttt	7	MISSENSE	PF3D7_1324500	PF3D7_1324500.1	DEAD box helicase, putative	0	0	0	1	0	0	0	0	0	13,0	15,0	13,0	0,35	18,0	16,0	14,0	11,0	17,0	13	15	13	35	18	16	14	11	17	G	G	G	A	G	G	G	G	G
Pf3D7_13_v3	1196837	G	T	Clone 2.2	NON_SYNONYMOUS_CODING	MODERATE	F178L	ttC/ttA	2	MISSENSE	PF3D7_1328300	PF3D7_1328300.1	conserved protein, unknown function	0	0	0	0	0	0	1	0	0	11,0	10,0	7,0	22,0	13,0	20,0	0,15	12,0	13,0	11	10	7	22	13	20	15	12	13	G	G	G	G	G	G	T	G	G
Pf3D7_13_v3	1470658	G	T	Clone 1.3	NON_SYNONYMOUS_CODING	MODERATE	M223I	atG/atT	2	MISSENSE	PF3D7_1336000	PF3D7_1336000.1	conserved Plasmodium protein, unknown function	0	0	0	1	0	0	0	0	0	10,0	8,0	15,0	0,29	13,0	7,0	6,0	6,0	6,0	10	8	15	29	13	7	6	6	6	G	G	G	T	G	G	G	G	G
Pf3D7_13_v3	1838614	G	T	Clone 1.2	NON_SYNONYMOUS_CODING	MODERATE	Q498K	Caa/Aaa	1	MISSENSE	PF3D7_1346000	PF3D7_1346000.1	dynactin subunit 2, putative	0	0	1	0	0	0	0	0	0	18,0	14,0	0,35	17,0	24,0	11,0	10,0	12,0	12,0	18	14	35	17	24	11	10	12	12	G	G	T	G	G	G	G	G	G
Pf3D7_13_v3	1914019	T	A	Clone 1.3	NON_SYNONYMOUS_CODING	MODERATE	K1629I	aAa/aTa	1	MISSENSE	PF3D7_1347900	PF3D7_1347900.1	conserved Plasmodium protein, unknown function	0	0	0	1	0	0	0	0	0	10,0	14,0	16,0	0,33	26,0	10,0	6,0	11,0	7,0	10	14	16	33	26	10	6	11	7	T	T	T	A	T	T	T	T	T
Pf3D7_13_v3	2166570	C	T	Clone 1.1	NON_SYNONYMOUS_CODING	MODERATE	G283R	Gga/Aga	1	MISSENSE	PF3D7_1354300	PF3D7_1354300.1	large subunit rRNA methyltransferase, putative	0	1	0	0	0	0	0	0	0	17,0	0,15	10,0	12,0	20,0	5,0	5,0	7,0	12,0	17	15	10	12	20	5	5	7	12	C	T	C	C	C	C	C	C	C
Pf3D7_13_v3	2397991	T	A	Clone 1.4	NON_SYNONYMOUS_CODING	MODERATE	V673D	gTt/gAt	1	MISSENSE	PF3D7_1359900	PF3D7_1359900.1	conserved Plasmodium membrane protein, unknown function	0	0	0	0	1	0	0	0	0	14,0	8,0	17,0	8,0	0,41	7,0	7,0	7,0	5,0	14	8	17	8	41	7	7	7	5	T	T	T	T	A	T	T	T	T
Pf3D7_13_v3	2641534	C	T	Clone 1.1	NON_SYNONYMOUS_CODING	MODERATE	D3278N	Gat/Aat	4	MISSENSE	PF3D7_1366300	PF3D7_1366300.1	conserved Plasmodium protein, unknown function	0	1	0	0	0	0	0	0	0	16,0	0,24	12,0	13,0	20,0	14,0	6,0	7,0	8,0	16	24	12	13	20	14	6	7	8	C	T	C	C	C	C	C	C	C
Pf3D7_14_v3	2021284	C	A	Clone 1.2	NON_SYNONYMOUS_CODING	MODERATE	D952Y	Gat/Tat	1	MISSENSE	PF3D7_1449400	PF3D7_1449400.1	crossover junction endonuclease MUS81, putative	0	0	1	0	0	0	0	0	0	14,0	20,0	0,16	10,0	24,0	14,0	8,0	10,0	13,0	14	20	16	10	24	14	8	10	13	C	C	A	C	C	C	C	C	C
Pf3D7_14_v3	2680095	C	A	Clone 1.1	NON_SYNONYMOUS_CODING	MODERATE	S5699Y	tCt/tAt	4	MISSENSE	PF3D7_1465800	PF3D7_1465800.1	dynein beta chain, putative	0	1	0	0	0	0	0	0	0	17,0	0,28	18,0	20,0	22,0	13,0	14,0	7,0	10,0	17	28	18	20	22	13	14	7	10	C	A	C	C	C	C	C	C	C
