# Supplementary material for: Quinoxaline-based anti-schistosomal compounds have potent anti-plasmodial activity
Source: PLoS Pathog. 2025 Feb 3;21(2):e1012216. doi: 10.1371/journal.ppat.1012216 (PMC11809919; doi:10.1371/journal.ppat.1012216)
Supplement: S6 Table — (XLSX) [file ppat.1012216.s014.xlsx]

## Sheet: Sheet1
S6 Table: Copy number variants from compound 22-selected clones
Gene ID	Gene Name	Fold loss in copy number on Chromosome 3
		Clone 1.1	Clone 1.2	Clone 1.3	Clone 1.4	Clone 2.1	Clone 2.2	Clone 2.3	Clone 2.4
PF3D7_0318600	cleavage and polyadenylation specificity factor, putative	1	1	1	1	1	1.40269	1	1.28049
PF3D7_0318700	conserved Plasmodium protein, unknown function	1	1	1	1	1	1.40269	1	1.28049
PF3D7_0318800	triosephosphate isomerase, putative	1	1	1	1	1	1.40269	1	1.28049
PF3D7_0318900	conserved protein, unknown function	1	1	1	1	1	1.40269	1	1.28049
PF3D7_0319000	P-type ATPase, putative	1	1	1	1	1	1.40269	1	1.28049
PF3D7_0319100	E3 ubiquitin-protein ligase RBX1, putative	1	1	1	1	1	1.40269	1	1.28049
PF3D7_0319200	CCR4 domain-containing protein 4, putative	1	1	1	1	1	1.40269	1	1.28049
PF3D7_0319300	ubiquitin-conjugating enzyme E2, putative	1	1	1	1	1	1.40269	1	1.28049
PF3D7_0319400	kinesin-8X	1	1	1	1	1	1.40269	1	1.28049
PF3D7_0319500	RNA-binding protein, putative	1	1	1	1	1	1.40269	1	1.28049
PF3D7_0319600	elongation factor 1-delta, putative	1	1	1	1	1	1.40269	1	1.28049
PF3D7_0319700	ABC transporter I family member 1, putative	1	1	1	1	1	1.40269	1	1.28049
PF3D7_0319800	conserved Plasmodium protein, unknown function	1	1	1	1	1	1.40269	1	1.28049
PF3D7_0319900	conserved protein, unknown function	1	1	1	1	1	1.40269	1	1.28049
PF3D7_0320000	protein phosphatase inhibitor 2	1	1	1	1	1	1.40269	1	1.28049
PF3D7_0320100	protein transport protein SEC22	1	1	1	1	1	1.40269	1	1.28049
PF3D7_0320200	CPW-WPC family protein	1	1	1	1	1	1.40269	1	1.28049
PF3D7_0320300	T-complex protein 1 subunit epsilon	1	1	1	1	1	1.40269	1	1.28049
PF3D7_0320400	oocyst capsule protein Cap380	1	1	1	1	1	1.40269	1	1
Gene ID	Gene Name	Fold gain in copy number on Chromosome 10
		Clone 1.1	Clone 1.2	Clone 1.3	Clone 1.4	Clone 2.1	Clone 2.2	Clone 2.3	Clone 2.4
PF3D7_1036300	duffy binding-like merozoite surface protein 2	1	1	1	1	2.47101	2.59027	1	2.22268
Gene ID	Gene Name	Fold gain in copy number on Chromosome 12
		Clone 1.1	Clone 1.2	Clone 1.3	Clone 1.4	Clone 2.1	Clone 2.2	Clone 2.3	Clone 2.4
PF3D7_1219600	phospholipid-transporting ATPase 2	1	1	1	1	1.85678	1.79701	1.6	1.75601
Gene ID	Gene Name	Fold gain in copy number on Chromosome 12
		Clone 1.1	Clone 1.2	Clone 1.3	Clone 1.4	Clone 2.1	Clone 2.2	Clone 2.3	Clone 2.4
PF3D7_1222600	AP2 domain transcription factor AP2-G	1	1	1	1	2.32963	2.57309	1.65359	2.36051
Gene ID	Gene Name	Fold gain in copy number on Chromosome 14
		Clone 1.1	Clone 1.2	Clone 1.3	Clone 1.4	Clone 2.1	Clone 2.2	Clone 2.3	Clone 2.4
PF3D7_1461800	conserved Plasmodium protein, unknown function	1	1	1	1	1.57778	1.49009	1	1.44744
Gene ID	Gene Name	Fold gain in copy number on Chromosome 14
		Clone 1.1	Clone 1.2	Clone 1.3	Clone 1.4	Clone 2.1	Clone 2.2	Clone 2.3	Clone 2.4
PF3D7_1475400	cysteine repeat modular protein 4	1.74896	1	1.27235	1	2.77676	3.35125	1.94302	3.13986
PF3D7_1475500	LCCL domain-containing protein	1.74896	1	1.27235	1	2.77676	3.35125	1.94302	3.13986
PF3D7_1475600	bromodomain protein 4, putative	1	1	1.27235	1	2.77676	3.35125	1.94302	3.13986
