# Supplementary material for: Quinoxaline-based anti-schistosomal compounds have potent anti-plasmodial activity
Source: PLoS Pathog. 2025 Feb 3;21(2):e1012216. doi: 10.1371/journal.ppat.1012216 (PMC11809919; doi:10.1371/journal.ppat.1012216)
Supplement: S7 Table — (XLSX) [file ppat.1012216.s015.xlsx]

## Sheet: Sheet1
S7 Table: ß-hematin inhibition
Data relates to Supplementary Figure 7
	Compound	βH Inhibition IC50 (µM)
	Chloroquine	16.73
		14.54
	Mean	15.635
	Std Dev	1.549
	SEM	1.095
	KAE609	>500
		>500
	Mean	>500
	Std Dev	>500
	SEM	>500
	MMV007224	146.38
		198.37
	Mean	172.377
	Std Dev	36.765
	SEM	25.997
	MMV665794	257.124
		216.512
	Mean	236.818
	Std Dev	28.717
	SEM	20.306
